# Supplementary material for: AMBER parameters and topology data of 2-pentylpyrrole adduct of arginine with 4-hydroxy-2-nonenal
Source: Data Brief. 2020 Feb 19;29:105294. doi: 10.1016/j.dib.2020.105294 (PMC7044660; doi:10.1016/j.dib.2020.105294)
Supplement: Multimedia component 1 [file mmc1.xml]

<?xml version="1.0" encoding="utf-8" standalone="no"?>
<data>
  <datasets>
    <author>dmendezc@unicartagena.edu.co</author>
    <type>0</type>
    <dataset>
      <value>6</value>
      <reason>Other (please explain)</reason>
      <comments>All data are included into the manuscript</comments>
    </dataset>
  </datasets>
</data>
